# Supplementary material for: Impact of exposure to tobacco smoke, arsenic, and phthalates on locally advanced cervical cancer treatment—preliminary results
Source: PeerJ. 2016 Sep 8;4:e2448. doi: 10.7717/peerj.2448 (PMC5018676; doi:10.7717/peerj.2448)
Supplement: Data S1 [file peerj-04-2448-s003.xls]

## Sheet: Raw_data
id_patient	age (years)	BMI (kg/m2)	cancer stage	initial tumor size (cm)	tumor size after therapy (cm)	tumor size difference (cm)	treatment response -%	MEHP_percent	urine_creatinine (mg/l)	urine_As (µg/g creatinine)	urine_As (µg/l)	urine_cotinine (µg/g creatinine	urine_cotinine (µg/l)	MBPc (µg/g creatinine)	MBP (µgl)	MEHPc (µg/g creatinine)	MEHP (µgl)	MBzPc (µg/g creatinine)	MBzP (µg/l)	MEOHPc (µg/g creatinine)	MEOHP (µg/l)	MEHHPc (µg/g creatinine)	MEHHP (µg/l)	smoking status	ETS_exposure
P1	69	30.1	IIIA	2.5	0.5	2	80	91.44	1053.4	32.37	34.1	15.53	16.36	<LOD	<LOD	18.87	19.87	5.36	5.65	<LOD	<LOD	3.79	4	nonsmoker	1
P2	56	23.4	*	*	*	*	*	87.45	863.48	8.49	7.331	19.16	16.54	<LOD	<LOD	15	12.95	3.29	2.85	<LOD	<LOD	<LOD	<LOD	nonsmoker	1
P3	51	21.3	IIB	5	2.5	2.5	50	89.14	713.04	8.09	5.77	395.41	281.94	<LOD	<LOD	21.4	15.26	8.11	5.78	<LOD	<LOD	<LOD	<LOD	smoker	1
P4	54	19.5	IIIA	4	1	3	75	89.02	1230.43	40.18	49.44	<LOD	<LOD	12.96	15.94	12.25	15.07	<LOD	<LOD	<LOD	<LOD	2.64	3.25	nonsmoker	1
P5	59	36.4	IIB	2.5	0.5	2	80	83.8	3146.96	2.09	6.57	22.59	71.08	21.18	66.64	84.46	265.8	3.92	12.34	15.54	48.91	88.65	278.99	nonsmoker	1
P6	59	27.9	IIIA	4	0.5	3.5	88	85.44	1451.3	14.37	20.85	36.61	53.13	56.66	82.23	25.14	36.49	2.53	3.67	4.08	5.92	19.95	28.95	nonsmoker	1
P7	62	23.2	*	*	*	*	*	63.44	1275.65	53.99	68.87	47.45	60.53	14.51	18.51	5.94	7.58	<LOD	<LOD	3.26	4.16	2.13	2.72	nonsmoker	1
P8	40	22.6	IIB	3	1	2	67	90.68	759.13	16.32	12.39	<LOD	<LOD	47.6	36.13	51.67	39.23	182.92	138.86	5.05	3.84	10.22	7.76	nonsmoker	1
P9	45	26.2	IIB	4	0.5	3.5	88	75.82	1576.52	39.54	62.54	<LOD	<LOD	78.56	123.85	27.68	43.63	13.13	20.7	8.41	13.25	29.27	46.15	nonsmoker	1
P10	63	32.4	IIIB	4	1.5	2.5	63	80.11	1858.26	<LOD	<LOD	<LOD	<LOD	52.18	96.97	17.96	33.37	11.38	21.14	4.25	7.89	9.88	18.36	nonsmoker	1
P11	58	21.3	*	*	*	*	*	92.61	2860.87	37.23	106.5	54.67	156.4	22.94	65.63	8.14	23.28	1.89	5.4	<LOD	<LOD	2.77	7.93	smoker	1
P12	36	24.8	IIIA	4.5	0.5	4	89	91.63	640.87	12.72	8.149	44.91	28.78	<LOD	<LOD	31.76	20.35	10.67	6.84	<LOD	<LOD	7.23	4.63	smoker	1
P13	54	41.2	IIIB	1.5	0	1.5	100	92.01	1168.7	45.73	53.45	177.79	207.78	172.73	201.87	18.33	21.42	5.47	6.39	<LOD	<LOD	6.21	7.25	nonsmoker	0
P14	59	22.5	IIB	3.5	0	3.5	100	82.77	437.38	115.44	50.49	<LOD	<LOD	<LOD	<LOD	20.41	8.93	7.38	3.23	<LOD	<LOD	<LOD	<LOD	nonsmoker	1
P15	62	23.8	IIB	3	1	2	67	86.48	1493.91	5.13	7.658	<LOD	<LOD	5.99	8.95	7.96	11.89	3.18	4.75	<LOD	<LOD	<LOD	<LOD	nonsmoker	0
P16	36	17	IIIB	8	2	6	75	84.11	1533.91	13.23	20.3	<LOD	<LOD	7.87	12.08	6.41	9.84	39.73	60.94	<LOD	<LOD	<LOD	<LOD	nonsmoker	0
P17	45	24.7	IIB	5	0	5	100	.	1351.3	74.37	100.5	15.54	21	.	.	.	.	.	.	.	.	.	.	nonsmoker	0
P18	60	28	IIB	5	2.5	2.5	50	90.96	1233.04	56.84	70.08	207.28	255.58	21.97	27.08	15.17	18.7	6.69	8.25	<LOD	<LOD	13.63	16.81	nonsmoker	0
P19	76	27.4	IIIB	3	1	2	67	95.61	2951.3	7.11	20.99	<LOD	<LOD	<LOD	<LOD	13.71	40.46	10.12	29.86	<LOD	<LOD	6.28	18.54	nonsmoker	0
P20	49	26.8	IIIB	6	0	6	100	81.76	1710.43	66.83	114.3	113.94	194.89	2.85	4.87	4.87	8.33	<LOD	<LOD	<LOD	<LOD	30.57	52.28	smoker	0
P21	64	34.9	IIIB	6	1	5	83	.	2607.83	77.65	202.5	<LOD	<LOD	.	.	.	.	.	.	.	.	.	.	nonsmoker	1
P22	48	25.8	IIIA	3	0	3	100	90.94	1355.66	20.85	28.27	<LOD	<LOD	<LOD	<LOD	13.77	18.67	<LOD	<LOD	<LOD	<LOD	<LOD	<LOD	nonsmoker	0
P23	48	29	IIIA	4	1	3	75	49.21	724.44	13.51	9.79	35.31	25.58	<LOD	<LOD	5.62	4.07	3.51	2.54	5.52	4	9.03	6.54	nonsmoker	0
P24	69	33.7	*	*	*	*	*	86.16	1188.89	16.25	19.32	25.91	30.8	4.41	5.25	9.73	11.57	2.58	3.07	<LOD	<LOD	28.54	33.93	nonsmoker	1
P25	39	22.9	IIIA	6	1.5	4.5	75	10.75	2348.89	5.43	12.76	<LOD	<LOD	16.73	39.29	1.48	3.48	3.94	9.26	11.72	27.52	8.81	20.69	ex-smoker	1
P26	26	27.2	IIB	5	4	1	20	15.21	980	20.09	19.69	<LOD	<LOD	2.65	2.6	2.6	2.54	<LOD	<LOD	13.75	13.48	8.85	8.67	ex-smoker	0
P27	38	22.1	IIB	6	0.5	5.5	92	74.38	1435.56	6.67	9.58	88.91	127.63	<LOD	<LOD	14.93	21.43	3.71	5.33	4.9	7.03	7	10.05	smoker
P28	57	35.2	IIIB	3	2	1	33	51.58	2073.33	7.38	15.3	7.6	15.75	14.29	29.64	10.6	21.97	<LOD	<LOD	9.47	19.64	7.31	15.16	smoker
P29	66	24.7	IIB	5	0.5	4.5	90	83.44	2546.67	7.83	19.95	<LOD	<LOD	17.89	45.57	13.3	33.87	2.19	5.58	2.51	6.4	1.97	5.02	nonsmoker	0
P30	42	24.9	IIIA	4.5	0	4.5	100	63.57	2653.3	5.07	13.45	6.21	16.48	22.08	58.59	15.12	40.13	1	2.66	8.25	21.9	11.32	30.05	nonsmoker	0
P31	41	26.1	IIIA	4.5	1	3.5	78	39.59	2364.44	8.86	20.96	<LOD	<LOD	9.83	23.24	13.39	31.66	5.81	13.75	19.46	46	25.5	60.29	nonsmoker	1
P32	54	22.3	IIIB	6	1	5	83	96.64	1417.78	11	15.6	47.6	67.49	10.57	14.99	37.74	53.5	13.65	19.36	<LOD	<LOD	8.51	12.07	smoker
P33	59	26.8	*	*	*	*	*	53.68	1075.56	1.71	1.84	<LOD	<LOD	46.17	49.66	18.03	19.39	20.74	22.3	14.81	15.93	13.76	14.79	nonsmoker	1
P34	48	19.5	IIB	3	0	3	100	28.3	3742.22	7.11	26.61	3.92	14.68	4.37	16.33	2.41	9.03	<LOD	<LOD	5.82	21.78	4.61	17.23	nonsmoker	0
P35	59	32.9	IIIA	2.5	0.5	2	80	94.32	1093.33	13.56	14.83	<LOD	<LOD	<LOD	<LOD	28.26	30.89	<LOD	<LOD	<LOD	<LOD	7.7	8.42	ex-smoker
P36	51	26.1	*	*	*	*	*	92.03	2231.11	9.78	21.83	12.54	27.97	<LOD	<LOD	9.63	21.48	<LOD	<LOD	<LOD	<LOD	3	6.69	smoker
P37	56	28.1	IIB	4	0.5	3.5	88	86.91	1191.11	14.28	17.01	<LOD	<LOD	<LOD	<LOD	10.36	12.34	6.43	7.66	<LOD	<LOD	78.72	93.76	ex-smoker
P38	63	40.4	IIIB	4	1.5	2.5	63	44.87	1084.44	7.96	8.63	<LOD	<LOD	10.55	11.44	15.46	16.77	<LOD	<LOD	18.1	19.62	15.13	16.41	nonsmoker	0
P39	58	29.3	IIIA	4	1	3	75	31.01	933.33	16.68	15.57	22.82	21.3	2.75	2.57	16.09	15.01	20.71	19.33	34.07	31.8	75.87	70.81	smoker
P40	63	24.4	IIIB	2.5	0.5	2	80	97.18	697.78	18.54	12.94	78.56	54.82	<LOD	<LOD	91.9	64.13	13.07	9.12	<LOD	<LOD	12.84	8.96	ex-smoker
P41	62	27.3	IIIA	5	0.5	4.5	90	96.41	1493.33	4.55	6.79	13.15	19.64	63.67	95.08	33.42	49.91	9.05	13.51	<LOD	<LOD	12.58	18.79	ex-smoker	0
P42	40	27.8	IIIA	4	0.5	3.5	88	94.13	3715.56	8.78	32.62	16.63	61.8	295.51	1098	64.75	240.6	4.5	16.7	3.85	14.29	5.53	20.56	smoker
P43	43	26.8	IIIA	3.5	0.5	3	86	92.11	1787.78	10.11	18.07	23.88	42.7	20.52	36.68	30.91	55.27	27.7	49.51	2.53	4.51	13.83	24.73	smoker	0
Note: all calculations in the manuscript tables have been done for the 37 patients for whom we could retrieve treatment response data (diference in tumor size before and after treatment)
<LOD values entered as LOD/√2
Legend
"*" = missing data - data could not have been retreived
LOD = method limit of detection
BMI = body mass index
As=arsenic
MBP = mono butyl phthalate
MBzP = mono benzyl phthalate
MEHP = mono (2-ethylhexyl) phthalate
MEOHP = mono (2-ethyl-5-oxohexyl) phthalate
MEHHP = mono (2-ethyl-5-hydroxyhexyl) phthalate
%MEHP = 100 x (MEHP/(MEHP + MEOHP + MEHHP)) on a molar basis
"." = missing data - not enough urine sample for phthalates monoesters determination
LOD for urine_As = 0.5 micrograms/L
LOD for urine_cotinine = 10 micrograms/L
LOD for phthalates monoesters = 2.5 micrograms\L
ETS exposure variable - 0 = NO; 1 = YES
